# Supplementary material for: Oligomers of Carboxymethyl Cellulose for Postharvest Treatment of Fresh Produce: The Effect on Fresh-Cut Strawberry in Combination with Natural Active Agents
Source: Foods. 2022 Apr 13;11(8):1117. doi: 10.3390/foods11081117 (PMC9032414; doi:10.3390/foods11081117)
Supplement: Supplementary file 1 [file foods-11-01117-s001.zip]

Archive with 1 entries (1 files):
- foods-1644378-supplementary.pdf
